# Supplementary material for: Data mining of plasma peptide chromatograms for biomarkers of air contaminant exposures
Source: Proteome Sci. 2008 Jan 30;6:6. doi: 10.1186/1477-5956-6-6 (PMC2270821; doi:10.1186/1477-5956-6-6)
Supplement: Additional file 1 — DewarpTool Setup Package. Zip file containing DewarpTool installation files. [file 1477-5956-6-6-S1.zip]

Archive with 28 entries (27 files):
- DewarpTool Setup Package/projHPLCDataView.CAB
- DewarpTool Setup Package/setup.exe
- DewarpTool Setup Package/SETUP.LST
- DewarpTool Setup Package/Support/
- DewarpTool Setup Package/Support/ASYCFILT.DLL
- DewarpTool Setup Package/Support/COMCAT.DLL
- DewarpTool Setup Package/Support/COMCT332.OCX
- DewarpTool Setup Package/Support/comdlg32.ocx
- DewarpTool Setup Package/Support/LICENSE AGREEMENT.rtf
- DewarpTool Setup Package/Support/MDAC_TYP.EXE
- DewarpTool Setup Package/Support/MSCHRT20.OCX
- DewarpTool Setup Package/Support/MSCOMCTL.OCX
- DewarpTool Setup Package/Support/MSDATGRD.OCX
- DewarpTool Setup Package/Support/MSSTDFMT.DLL
- DewarpTool Setup Package/Support/msvbvm60.dll
- DewarpTool Setup Package/Support/OLEAUT32.DLL
- DewarpTool Setup Package/Support/OLEPRO32.DLL
- DewarpTool Setup Package/Support/projDewarpTool.DDF
- DewarpTool Setup Package/Support/projHPLCDataView.BAT
- DewarpTool Setup Package/Support/projHPLCDataView.exe
- DewarpTool Setup Package/Support/RICHED32.DLL
- DewarpTool Setup Package/Support/RICHTX32.OCX
- DewarpTool Setup Package/Support/SETUP.EXE
- DewarpTool Setup Package/Support/Setup.Lst
- DewarpTool Setup Package/Support/SETUP1.EXE
- DewarpTool Setup Package/Support/ST6UNST.EXE
- DewarpTool Setup Package/Support/STDOLE2.TLB
- DewarpTool Setup Package/Support/VB6STKIT.DLL
