# Supplementary material for: Data mining of plasma peptide chromatograms for biomarkers of air contaminant exposures
Source: Proteome Sci. 2008 Jan 30;6:6. doi: 10.1186/1477-5956-6-6 (PMC2270821; doi:10.1186/1477-5956-6-6)
Supplement: Additional file 1 — DewarpTool Setup Package. Zip file containing DewarpTool installation files. [file 1477-5956-6-6-S1.zip › DewarpTool Setup Package/Support/projDewarpTool.DDF]

.OPTION EXPLICIT
.Set Cabinet=off
.Set Compress=off
.Set MaxDiskSize=CDROM
.Set ReservePerCabinetSize=6144
.Set DiskDirectoryTemplate=".."
.Set CompressionType=MSZIP
.Set CompressionLevel=7
.Set CompressionMemory=21
.Set CabinetNameTemplate="projHPLCDataView.CAB"
"Setup.Lst"
"setup.exe"
.Set Cabinet=on
.Set Compress=on
"projHPLCDataView.exe"
"msvbvm60.dll"
"OLEAUT32.DLL"
"OLEPRO32.DLL"
"ASYCFILT.DLL"
"STDOLE2.TLB"
"COMCAT.DLL"
"MSCHRT20.OCX"
"comdlg32.ocx"
"COMCT332.OCX"
"MSCOMCTL.OCX"
"MSDATGRD.OCX"
"MSSTDFMT.DLL"
"RICHTX32.OCX"
"RICHED32.DLL"
"MDAC_TYP.EXE"
"SETUP1.EXE"
"VB6STKIT.DLL"
"ST6UNST.EXE"
"LICENSE AGREEMENT.rtf"
