# Supplementary material for: Data mining of plasma peptide chromatograms for biomarkers of air contaminant exposures
Source: Proteome Sci. 2008 Jan 30;6:6. doi: 10.1186/1477-5956-6-6 (PMC2270821; doi:10.1186/1477-5956-6-6)
Supplement: Additional file 1 — DewarpTool Setup Package. Zip file containing DewarpTool installation files. [file 1477-5956-6-6-S1.zip › DewarpTool Setup Package/Support/projHPLCDataView.BAT]

@echo off
ECHO Use this batch file to make a new cab file. Press CTRL-C to cancel, or
pause
"C:\Program Files\Microsoft Visual Studio\VB98\Wizards\PDWizard\MAKECAB.EXE" /f "projDewarpTool.DDF"
